# Supplementary material for: The Impact of Alcohol Consumption and Oral Microbiota on Upper Aerodigestive Tract Carcinomas: A Pilot Study
Source: Antioxidants (Basel). 2023 Jun 7;12(6):1233. doi: 10.3390/antiox12061233 (PMC10295395; doi:10.3390/antiox12061233)
Supplement: Supplementary file 1 [file antioxidants-12-01233-s001.zip]

Archive with 1 entries (1 files):
- antioxidants-2425143-supplementary.pdf
